# Supplementary material for: Safety and Efficacy of Botulinum Toxin to Preserve Gland Function after Radiotherapy in Patients with Head and Neck Cancer: A Prospective, Randomized, Placebo-Controlled, Double-Blinded Phase I Clinical Trial
Source: PLoS One. 2016 Mar 18;11(3):e0151316. doi: 10.1371/journal.pone.0151316 (PMC4798778; doi:10.1371/journal.pone.0151316)
Supplement: S3 Table — (CSV) [file pone.0151316.s003.csv]

			Baseline			Baseline			Baseline		Baseline		Baseline	Baseline		Baseline		After Radiation			After Radiation			After Radiation		After Radiation		After Radiation	After Radiation		After Radiation
			Maximum counts before stimulation			Minimum counts after stimulation			Net maximum counts before stimulation		Net minimum counts after stimulation		99m-Tc-pertechnetate [MBq]	Uptake		SEF		Maximum counts before stimulation			Minimum counts after stimulation			Net maximum counts before stimulation		Net minimum counts after stimulation		99m-Tc-pertechnetate [MBq]	Uptake		SEF
ID	Dose group	Verum-treated gland	Right	Left	Background	Right	Left	Background	Right	Left	Right	Left		Right	Left	Right	Left	Right	Left	Background	Right	Left	Background	Right	Left	Right	Left		Right	Left	Right	Left
1	BoNT/A	Left	698	857	178	455	554	171	520	679	284	383	57.16	0.001412806	0.001844799	0.453846154	0.435935199	1161	931	314	1168	921	334	847	617	834	587	71.54	0.001838679	0.001339392	0.015348288	0.048622366
2	BoNT/A	Left	1071	984	287	700	583	259	784	697	441	324	76.61	0.001589286	0.001412924	0.4375	0.535150646	466	535	299	511	577	312	167	236	199	265	76.74	0.000337961	0.000477597	-0.191616766	-0.122881356
3	BoNT/A	Left	728	886	210	526	594	183	518	676	343	411	76	0.001058492	0.001381353	0.337837838	0.392011834	583	547	190	587	591	196	393	357	391	395	75	0.000813772	0.000739228	0.005089059	-0.106442577
4	BoNT/A	Right	1476	1664	327	968	1030	305	1149	1337	663	725	76.56	0.002330717	0.00271207	0.422976501	0.457741212	354	297	137	385	355	145	217	160	240	210	76.71	0.000439318	0.000323921	-0.105990783	-0.3125
5	BoNT/A-B	Left	600	401	122	344	309	177	478	279	167	132	75.59	0.000982053	0.000573207	0.650627615	0.52688172	507	428	248	533	446	211	259	180	322	235	61.2	0.000657234	0.000456765	-0.243243243	-0.305555556
6	BoNT/A-B	Right	440	470	87	272	313	103	353	383	169	210	75.02	0.00073075	0.000792854	0.521246459	0.451697128	749	708	201	705	710	189	548	507	516	521	76.5	0.001112476	0.001029243	0.058394161	-0.027613412
7	BoNT/A-B	Right	1050	968	163	497	537	154	887	805	343	383	64	0.002152361	0.001953383	0.613303269	0.524223602	675	747	177	715	794	188	498	570	527	606	64.72	0.001194985	0.001367753	-0.058232932	-0.063157895
8	BoNT/A-B	Left	464	523	94	245	294	83	370	429	162	211	75.34	0.000762689	0.000884307	0.562162162	0.508158508	482	492	133	488	536	144	349	359	344	392	76.55	0.00070803	0.000728317	0.014326648	-0.091922006
9	BoNT/A	Right	950	1079	240	526	686	230	710	839	296	456	75.64	0.001457734	0.00172259	0.583098592	0.456495828	637	664	183	631	743	150	454	481	481	593	75.22	0.000937333	0.000993078	-0.059471366	-0.232848233
10	BoNT/A-B	Left	601	528	115	286	330	107	486	413	179	223	75.6	0.000998357	0.000848398	0.631687243	0.460048426	633	562	184	662	554	157	449	378	505	397	77.12	0.000904171	0.000761196	-0.124721604	-0.05026455
11	BoNT/A-B	Right	570	649	161	400	495	164	409	488	236	331	75.01	0.00084679	0.001010351	0.422982885	0.321721311	743	420	395	826	452	405	348	25	421	47	76.14	0.000709803	0.000050992	-0.209770115	-0.88
12	BoNT/A	Right	1445	1348	485	722	823	474	960	863	248	349	73.98	0.002015247	0.001811623	0.741666667	0.595596756	1006	1013	294	1011	1171	294	712	719	717	877	74.58	0.001482617	0.001497194	-0.007022472	-0.219749652
